# Supplementary material for: Association between depression during pregnancy and preterm birth: Results from population cohorts and mouse experimental models
Source: PLoS One. 2026 Jan 29;21(1):e0341449. doi: 10.1371/journal.pone.0341449 (PMC12854446; doi:10.1371/journal.pone.0341449)
Supplement: S1 File — (XLSX) [file pone.0341449.s006.xlsx]

## Sheet: Sheet1
control(centra ltime)：
week2	20.59	29.57	28.85	20.75	28.14	19.64	25.7	25.88	27.05	21.4	25.96	27.61	28.54	29.75	24.47	29.63	25.44	25.41	27.11	20.14
week4	24.08	37.76	23.15	37.06	30.77	21.76	31.78	28.32	36.07	31.22	29.06	29.74	30.25	35.44	31.65	34.8	27.76	33.51	33.82	27.3
week6	28.06	45.76	22.06	24.31	34.83	25.34	35.76	32.65	44.13	48.31	36.82	38.65	46.02	43.14	38.34	48.06	35.67	36.02	41.37	38.03
CUMS（central time）：
week2	19.78	25.52	27.11	54.02	24.69	29	28.78	23.19	23.28	28.93	20.87	25.43	26.88	44.02	34.69	31.67	38.76	29.13	28.23	23.98	28.76	35.52	37.23	24.27	34.66	31	32.78	39.11	25.39	23.32	18.76	42.63	37.82	42	36.79	41.23	38.79	34.17	33.82	39.71	29.77	22.35	30.79	42.33	54.67	34.65	38.83	33.27	31.62
week4	16.59	24.72	21.94	22.43	23.25	27.42	27.56	22.82	21.78	19.28	19.62	22.47	21.49	34.79	25.52	24.72	31.98	28.22	27.81	20.89	26.95	34.72	31.44	23.71	25.81	24.21	31.86	32.82	21.87	19.82	17.22	34.57	31.49	32.43	26.79	37.49	26.57	32.55	24.74	20.75	26.73	19.76	27.63	32.34	43.52	22.89	29.86	22.03	21.63
week6	14.37	22.37	20.68	19.77	21.11	25.86	25.63	20.97	21.37	17.42	16.74	20.87	16.77	28.27	19.68	19.69	26.35	27.09	21.73	18.24	24.37	27.83	25.76	20.77	19.48	21.86	25.61	24.73	16.63	15.43	11.23	23.77	30.62	20.99	22.23	35.86	23.33	29.74	21.78	19.62	24.33	12.28	22.87	29.77	31.66	15.74	23.7	17.83	20.88
control（central/total)：
Week2	21.45	38.72	27.93	25.88	21.76	16.48	21.83	22.62	24.37	27.71	19.28	17.94	25.07	20.52	28.04	17.34	18.04	32.96	28.74	18.24
Week4	31.7	49.64	33.42	37.62	29.28	36.94	28.7	42.99	35.2	18.41	8.34	30.65	18.38	24.82	7.28	17.38	16.35	11.3	16.37	20.5
Week6	24.23	31.47	32.45	25.01	35.04	20.31	21.32	15.83	13.85	13.84	20.92	30.72	13.94	11.9	22.48	14.29	18.03	15.82	21.62	15.33
CUMS（central/total)：
Week2	38.08	13.59	27.47	17.22	26.31	16.5	27.57	24.64	36.67	12.3	15.27	28.52	26.49	30.32	27.38	29.62	20.74	27.38	32.85	16.39	25.83	28.26	18.3	24.31	29.04	31.62	26.2	25.27	28.22	17.43	25.83	18.26	34.27	24.38	20.12	35.28	28.36	21.34	36.82	25.17	21.36	27.26	36.38	41.6	26.38	24.86	13.95	27.4	28.25
Week4	11.29	11.97	25.64	12.52	21.83	15.98	26.9	14.33	34.02	6.85	15.1	19.73	22.38	24.72	16.45	20.37	16.29	25.3	26.38	14.3	23.38	20.45	16.35	21.25	26.38	26.55	17.36	21.85	16.1	15.26	20.14	15.27	28.36	20.2	20.3	28.26	21.26	13.26	25.37	16.83	13.5	18.35	26.3	32.74	21.35	22.85	11.63	22.59	21.34
Week6	14.77	11.27	22.46	8.32	17.59	8.76	23.47	12.66	19.91	5.25	7.36	5.73	17.24	11.4	12	15.39	12.95	18.27	15.29	12.85	14.73	18.37	12.94	17.38	15.34	15.83	9.26	15.74	15.23	8.04	15.27	11.83	17.35	14.84	13.48	21.87	17.33	11.59	19.26	14.73	9.22	6.2	18.92	21.38	17.35	15.37	9.05	14.83	16.38
control（distance)：
Week2	776.15	562.46	818.76	539.19	465.99	470.53	623.43	775.32	587.63	532.32	478.65	498.75	568.67	735.86	528.14	632.89	453.87	485.24	587.25	615.86
Week4	840.46	1143.58	1048.69	1253.9	768.3	854.27	984.28	1050.62	785.58	845.25	975.3	987.6	1125.76	1087.55	873.62	798.15	1025.89	745.27	1200.1	915.28
Week6	844.27	637.18	686.24	543.76	594.86	653.25	687.4	724.51	586.14	812.92	525.8	615.75	636.64	529.35	684.27	568.12	713.88	873.26	519.35	627.2
CUMS（distance)：
Week2	145.55	167.23	841.96	209.07	449.24	517.62	1181.28	508.84	626.82	507.47	355.89	168.75	874.55	517.32	742.98	185.36	602.09	1108.65	376.47	510.57	624.7	235.25	841.56	120.84	573.1	502.49	186.45	356.08	1158.24	610.15	945.12	215.96	841.9	178.35	564.9	508.12	478.15	1153.1	635.28	457.05	196.43	889.64	274.33	601.44	164.39	1109.35	599.89	506.24	432.19
Week4	126.4	338.79	642.67	1109.09	599.96	428.14	627.56	1142.8	590.36	530.67	343.89	532.1	145.09	645.25	366.73	478.2	579.46	568.08	658.34	1000.87	1142.29	335.08	659.01	136.8	556.28	524.18	645.24	1009.52	378.45	432.49	1109.68	344.79	105.9	568.57	489.25	660.75	1134.29	421.33	345.67	583.2	547.74	120.65	887.35	1167.23	449.86	676.43	609.87	321.9	552.6
Week6	352.78	339.21	310.35	470.89	528.47	631.15	775.23	454.77	409.17	333.14	331.65	564.08	450.86	680.64	358.02	724.2	346.21	406.18	365.9	459.15	478.8	356.83	335.9	519.05	631.1	772.57	412.9	389.45	402.55	398.12	495.22	330.31	385.9	789.21	647.2	313.45	376.67	425.09	560.89	362.5	404.34	367.15	546.8	470.67	381.46	768.49	429.08	520.25	319.3
[truncated: 11 more columns]
