# Supplementary material for: Association between depression during pregnancy and preterm birth: Results from population cohorts and mouse experimental models
Source: PLoS One. 2026 Jan 29;21(1):e0341449. doi: 10.1371/journal.pone.0341449 (PMC12854446; doi:10.1371/journal.pone.0341449)
Supplement: S2 File — (XLSX) [file pone.0341449.s007.xlsx]

## Sheet: Sheet1
control（preference rate）：
week2	89.01	86.91	84.04	86.73	91.45	88.23	87.56	79.98	84.76	85.43	88.01	84.32	87.99	82.56	88.74	90.51	88.67	87.9	89.52	90.84
week4	82.71	86.47	82.97	86.14	86.86	89.34	88.52	80.56	86.89	85.35	89.55	84.88	87.62	83.45	88.78	90.92	88.99	86.32	90.71	91.38
week6	88.74	79.19	86.36	88.14	94.42	90.44	88.94	82.37	87.98	86.98	89.67	86.62	89.35	84.63	89.62	91.33	89.48	88.71	90.64	91.22
CUMS（preference rate）：
week2	90.43	95.66	84.37	97.28	94.71	80.37	91.28	82.33	84.76	89.61	82.47	94.67	97.22	91.02	89.59	89.43	82.71	85.64	85.73	89.88	89.47	86.66	83.81	90.71	94.81	98.51	89.67	84.35	86.74	83.22	81.73	82.69	91.62	86.77	90.89	90.26	87.22	95.85	88.45	88.88	86.93	87.43	94.96	89.76	93.81	95.72	94.32	96.73	94.37
week4	89.76	83.99	80.23	95.68	92.84	78.63	90.63	80.61	81.73	85.79	81.73	90.66	94.23	89.66	88.61	88.73	79.16	82.67	83.21	84.64	87.53	84.82	80.41	87.99	90.53	93.64	86.57	80.69	83.39	80.63	80.95	79.64	89.71	83.75	84.33	87.34	85.67	93.88	84.72	84.77	79.64	81.25	87.69	87.37	90.76	89.73	87.69	83.62	79.61
week6	84.38	78.89	83.99	72.59	72.06	74.12	61.35	77.46	78.2	86.09	76.83	84.77	82.75	74.63	77.89	81.23	70.34	74.83	78.45	80.77	83.88	78.93	73.64	82.99	84.72	80.75	78.93	77.64	78.6	71.32	74.38	71.45	85.99	75.29	76.02	72.14	71.35	87.64	73.2	76.09	74.03	72.11	83.67	79.09	84.77	74.12	74.83	73.92	69.99
[truncated: 11 more columns]
