# Supplementary material for: Association between depression during pregnancy and preterm birth: Results from population cohorts and mouse experimental models
Source: PLoS One. 2026 Jan 29;21(1):e0341449. doi: 10.1371/journal.pone.0341449 (PMC12854446; doi:10.1371/journal.pone.0341449)
Supplement: S3 File — (XLSX) [file pone.0341449.s008.xlsx]

## Sheet: Sheet1
control（static time）：
Week2	24	19	42	13	60	35	53	41	16	28	30	36	46	29	24	46	35	29	36	34
Week4	54	11	8	21	43	29	46	30	18	37	22	36	47	34	45	23	36	40	37	25
Week6	38	34	15	22	39	37	47	33	25	34	29	40	37	38	39	34	39	27	30	29
CUMS（static time）:
Week2	15	37	16	23	17	32	11	23	27	35	14	18	19	34	23	28	16	17	36	34	23	21	18	34	27	18	34	37	23	17	27	24	17	19	37	23	17	23	28	31	20	17	19	30	32	30	19	24	25
Week4	88	38	13	48	31	32	67	45	20	84	34	45	36	39	45	53	25	36	58	45	46	37	23	45	38	34	49	45	35	30	30	45	34	35	67	56	34	34	56	40	49	39	50	40	47	56	67	34	49
Week6	122	65	20	29	51	40	106	77	56	106	56	49	67	67	68	59	56	40	80	67	79	41	38	80	56	56	56	68	39	63	45	57	65	54	80	61	52	45	69	56	79	56	85	82	67	78	72	45	69
[truncated: 31 more columns]
