# Supplementary material for: Association between depression during pregnancy and preterm birth: Results from population cohorts and mouse experimental models
Source: PLoS One. 2026 Jan 29;21(1):e0341449. doi: 10.1371/journal.pone.0341449 (PMC12854446; doi:10.1371/journal.pone.0341449)
Supplement: S4 File — (XLSX) [file pone.0341449.s009.xlsx]

## Sheet: Sheet1
control（static time）：
Week2	11	3	4	17	13	5	0	7	11	20	6	3	6	12	8	7	3	0	6	12
Week4	15	40	24	5	30	0	10	23	0	5	0	24	7	2	10	22	15	3	22	2
Week6	3	30	9	28	5	15	8	9	13	8	2	10	34	26	10	12	9	18	16	14
CUMS（static time）：
Week2	3	15	12	31	10	4	8	12	7	16	4	10	8	21	6	5	10	14	6	4	13	15	4	6	0	3	10	8	9	3	24	18	6	9	9	12	14	11	13	5	9	7	15	10	18	11	12	7	13
Week4	22	126	216	75	193	123	145	59	69	96	85	55	46	50	74	62	84	53	64	88	73	70	64	89	90	64	68	94	65	63	85	80	98	73	74	90	65	87	53	40	65	84	93	74	64	94	60	75	64
Week6	113	158	212	112	265	115	140	135	180	133	126	142	265	117	150	203	158	130	224	136	176	162	174	137	158	112	156	230	136	188	172	143	175	205	152	140	211	231	149	153	116	128	215	221	184	174	146	130	195
[truncated: 11 more columns]
